# Supplementary material for: RPL24: a potential therapeutic target whose depletion or acetylation inhibits polysome assembly and cancer cell growth
Source: Oncotarget. 2014 Jun 12;5(13):5165–76. doi: 10.18632/oncotarget.2099 (PMC4148130; doi:10.18632/oncotarget.2099)
Supplement: Supplementary file 2 [file oncotarget-05-5165-s002.xlsx]

## Sheet: Mascot MS ID
Table S1: Mascot Mass Spectrometric Identification Details (of acetylation sites/acetylated peptides from ribosomal proteins)
(highlighted in red: acetylation sites that showed quantitative changes > 2 fold)
Protein		gene name	K-ac	Protein	Protein	peptide	peptide	peptide	peptide	peptide	peptide	peptide	peptide	peptide		peptide	peptide		Peptide	Peptide
accession	protein_description		acetyl site	score	Mol Weight	observed_mz	observed_mr	observed_z	calculated_mr	delta	missed	score	expect value	residue_before	pep_seq	residue_after	variable_modification	pep_var_mod_position	Beg Pos	End Pos	prot_matches	prot_sequences	pep_query
P27635	RL10_HUMAN 60S ribosomal protein L10 OS=Homo sapiens GN=RPL10 PE=1 SV=4	RPL10	74	200	25044	584.795	1167.58	2	1167.58	-0.0026	1	43.82	0.0061	R	ICANKYMVK	S	Acetyl (K)	0.000010000.0	70	78	12	7	2216
P62913	RL11_HUMAN 60S ribosomal protein L11 OS=Homo sapiens GN=RPL11 PE=1 SV=2	RPL11	19	823	20468	555.269	1662.78	3	1662.77	0.0142	1	56.64	0.00054	R	KLCLNICVGESGDR	L	Acetyl (K); Deamidated (NQ)	0.10002000000000.0	19	32	36	10	5065
P30050	RL12_HUMAN 60S ribosomal protein L12 OS=Homo sapiens GN=RPL12 PE=1 SV=1	RPL12	40	126	17979	526.328	1050.64	2	1050.64	-0.0028	1	50.95	0.00033	K	IGPLGLSPKK	V	Acetyl (K)	0.0000000010.0	32	41	13	8	1722
P26373	RL13_HUMAN 60S ribosomal protein L13 OS=Homo sapiens GN=RPL13 PE=1 SV=4	RPL13	174	148	24304	639.833	1277.65	2	1277.65	0.0003	1	52.11	0.0013	R	VITEEEKNFK	A	Acetyl (K)	0.0000001000.0	168	177	12	8	2865
P26373	RL13_HUMAN 60S ribosomal protein L13 OS=Homo sapiens GN=RPL13 PE=1 SV=4	RPL13	174	309	24304	427.222	1278.64	3	1278.63	0.0092	1	50.29	0.0018	R	VITEEEKNFK	A	Acetyl (K); Deamidated (NQ)	0.0000001200.0	168	177	12	8	1751
P40429	RL13A_HUMAN 60S ribosomal protein L13a OS=Homo sapiens GN=RPL13A PE=1 SV=2	RPL13A	25	144	23619	697.943	1393.87	2	1393.87	0.0059	1	60.13	2.7e-05	R	LAAIVAKQVLLGR	K	Acetyl (K); Deamidated (NQ)	0.0000001200000.0	19	31	5	5	2339
P50914	RL14_HUMAN 60S ribosomal protein L14 OS=Homo sapiens GN=RPL14 PE=1 SV=4	RPL14	23	217	23531	870.798	2609.37	3	2609.4	-0.024	1	55.92	0.0011	R	VAYVSFGPHAGKLVAIVDVIDQNR	A	Acetyl (K)	0.000000000001000000000000.0	12	35	14	11	7156
P61313	RL15_HUMAN 60S ribosomal protein L15 OS=Homo sapiens GN=RPL15 PE=1 SV=2	RPL15	93	186	24245	531.287	2121.12	4	2121.12	-0.0041	1	66.09	8.7e-05	K	GATYGKPVHHGVNQLKFAR	S	Acetyl (K)	0.0000000000000001000.0	78	96	10	10	6379
Q07020	RL18_HUMAN 60S ribosomal protein L18 OS=Homo sapiens GN=RPL18 PE=1 SV=2	RPL18	49	410	21735	724.896	1447.78	2	1447.78	-0.0008	1	106.87	4.6e-09	R	TNSTFNQVVLKR	L	Acetyl (K)	0.000000000010.0	39	50	16	10	3591
Q02543	RL18A_HUMAN 60S ribosomal protein L18a OS=Homo sapiens GN=RPL18A PE=1 SV=2	RPL18A	76	371	21034	587.842	1173.67	2	1173.67	0.0028	1	45.68	0.0044	R	VKNFGIWLR	Y	Acetyl (K)	0.010000000.0	75	83	26	11	2263
P84098	RL19_HUMAN 60S ribosomal protein L19 OS=Homo sapiens GN=RPL19 PE=1 SV=1	RPL19	126	136	23565	487.595	1459.76	3	1459.76	-0.0005	1	50.71	0.0024	R	HMYHSLYLKVK	G	Acetyl (K)	0.00000000100.0	118	128	11	9	1199
P84098	RL19_HUMAN 60S ribosomal protein L19 OS=Homo sapiens GN=RPL19 PE=1 SV=1	RPL19	144	136	23565	435.255	1302.74	3	1302.75	-0.0055	1	75.18	4.8e-06	R	ILMEHIHKLK	A	Acetyl (K)	0.0000000100.0	137	146	11	9	3020
P46778	RL21_HUMAN 60S ribosomal protein L21 OS=Homo sapiens GN=RPL21 PE=1 SV=2	RPL21	78	160	18610	680.385	2038.13	3	2038.12	0.0121	1	65.18	6.8e-05	R	VYNVTQHAVGIVVNKQVK	G	Acetyl (K); Deamidated (NQ)	0.000000000000001200.0	64	81	9	7	6707
P35268	RL22_HUMAN 60S ribosomal protein L22 OS=Homo sapiens GN=RPL22 PE=1 SV=2	RPL22	52	377	14835	642.367	1924.08	3	1924.07	0.0051	2	83.71	8.8e-07	R	IKVNGKAGNLGGGVVTIER	S	Acetyl (K); Deamidated (NQ)	0.0002010000000000000.0	47	65	13	10	4896
P35268	RL22_HUMAN 60S ribosomal protein L22 OS=Homo sapiens GN=RPL22 PE=1 SV=2	RPL22	69	248	14835	540.985	1619.93	3	1619.89	0.0439	2	46.39	0.003	K	SKITVTSEVPFSKR	Y	Acetyl (K)	0.01000000000000.0	68	81	8	8	4387
P35268	RL22_HUMAN 60S ribosomal protein L22 OS=Homo sapiens GN=RPL22 PE=1 SV=2	RPL22	80	309	14835	703.386	1404.76	2	1404.76	-0.0036	1	67.47	3.8e-05	K	ITVTSEVPFSKR	Y	Acetyl (K)	0.000000000010.0	70	81	7	6	2010
P83731	RL24_HUMAN 60S ribosomal protein L24 OS=Homo sapiens GN=RPL24 PE=1 SV=1	RPL24	27	260	17882	705.374	1408.73	2	1408.74	-0.0022	1	82.55	1.1e-06	R	TDGKVFQFLNAK	C	Acetyl (K)	0.000100000000.0	24	35	11	9	2020
P83731	RL24_HUMAN 60S ribosomal protein L24 OS=Homo sapiens GN=RPL24 PE=1 SV=1	RPL24	93	260	17882	730.396	1458.78	2	1458.79	-0.0084	1	98.5	3.9e-08	R	AITGASLADIMAKR	N	Acetyl (K)	0.00000000000010.0	81	94	11	9	2109
P61254	RL26_HUMAN 60S ribosomal protein L26 OS=Homo sapiens GN=RPL26 PE=1 SV=1	RPL26	89	122	17248	572.323	2285.26	4	2285.25	0.0151	2	46.56	0.006	R	EKANGTTVHVGIHPSKVVITR	L	Acetyl (K); Deamidated (NQ)	0.010200000000000000000.0	88	108	7	7	4364
P61254	RL26_HUMAN 60S ribosomal protein L26 OS=Homo sapiens GN=RPL26 PE=1 SV=1	RPL26	103	147	17248	507.789	2027.13	4	2027.13	-0.0024	1	77.69	7.8e-06	K	ANGTTVHVGIHPSKVVITR	L	Acetyl (K)	0.0000000000000100000.0	90	108	14	11	1515
Q9UNX3	RL26L_HUMAN 60S ribosomal protein L26-like 1 OS=Homo sapiens GN=RPL26L1 PE=1 SV=1	RPL26L1	89	118	17246	572.323	2285.26	4	2285.25	0.0148	2	64.41	0.0001	R	EKANGTTVHVGIHPSKVVITR	L	Acetyl (K); Deamidated (NQ)	0.010200000000000000000.0	88	108	8	8	7500
P61353	RL27_HUMAN 60S ribosomal protein L27 OS=Homo sapiens GN=RPL27 PE=1 SV=2	RPL27	73	134	15788	637.993	1910.96	3	1910.93	0.0235	1	52.9	0.0017	K	SFVKVYNYNHLMPTR	Y	Acetyl (K); Deamidated (NQ)	0.000100200000000.0	70	84	8	6	6092
P46776	RL27A_HUMAN 60S ribosomal protein L27a OS=Homo sapiens GN=RPL27A PE=1 SV=2	RPL27A	47	195	16665	543.267	1626.78	3	1626.78	-0.003	1	80.31	2.2e-06	R	INFDKYHPGYFGK	V	Acetyl (K)	0.0000100000000.0	43	55	7	6	3598
P46779	RL28_HUMAN 60S ribosomal protein L28 OS=Homo sapiens GN=RPL28 PE=1 SV=3	RPL28	19	294	15795	583.802	1165.59	2	1165.59	-0.0016	1	75.25	4.8e-06	R	NCSSFLIKR	N	Acetyl (K)	0.000000010.0	12	20	12	7	1745
P46779	RL28_HUMAN 60S ribosomal protein L28 OS=Homo sapiens GN=RPL28 PE=1 SV=3	RPL28	65	297	15795	456.309	910.603	2	910.596	0.0063	1	35.61	0.0052	K	GVVVVIKR	R	Acetyl (K)	0.00000010.0	59	66	9	7	661
P39023	RL3_HUMAN 60S ribosomal protein L3 OS=Homo sapiens GN=RPL3 PE=1 SV=2	RPL3	115	1138	46365	545.26	1632.76	3	1632.76	0.0023	1	85.68	6.1e-07	K	TVFAEHISDECKR	R	Acetyl (K)	0.0000000000010.0	104	116	43	20	4460
P39023	RL3_HUMAN 60S ribosomal protein L3 OS=Homo sapiens GN=RPL3 PE=1 SV=2	RPL3	177	1424	46365	628.082	2508.3	4	2508.28	0.0175	2	53.61	0.002	K	KAHLMEIQVNGGTVAEKLDWAR	E	Acetyl (K); Deamidated (NQ)	0.1000000200000000000000.0	177	198	52	27	7496
P39023	RL3_HUMAN 60S ribosomal protein L3 OS=Homo sapiens GN=RPL3 PE=1 SV=2	RPL3	294	1138	46365	617.332	1232.65	2	1232.68	-0.0269	1	72.19	5.7e-05	K	IGQGYLIKDGK	L	Acetyl (K)	0.00000001000.0	287	297	43	20	2645
P39023	RL3_HUMAN 60S ribosomal protein L3 OS=Homo sapiens GN=RPL3 PE=1 SV=2	RPL3	366	1523	46365	661.862	1321.71	2	1321.71	-0.0037	1	55.87	0.00047	K	IDLKFIDTTSK	F	Acetyl (K)	0.00010000000.0	363	373	48	26	3110
P39023	RL3_HUMAN 60S ribosomal protein L3 OS=Homo sapiens GN=RPL3 PE=1 SV=2	RPL3	373	1352	46365	469.903	1406.69	3	1406.69	-0.0085	1	90.87	1.8e-07	K	FIDTTSKFGHGR	F	Acetyl (K)	0.000000100000.0	367	378	37	19	2711
P39023	RL3_HUMAN 60S ribosomal protein L3 OS=Homo sapiens GN=RPL3 PE=1 SV=2	RPL3	283, 286, 294	1370	46365	617.335	1848.98	3	1849.03	-0.0509	3	70.55	7.9e-05	K	KIYKIGQGYLIKDGK	L	3 Acetyl (K)	0.100100000001000.0	283	297	39	19	2213
P62899	RL31_HUMAN 60S ribosomal protein L31 OS=Homo sapiens GN=RPL31 PE=1 SV=1	RPL31	31	156	14454	405.885	1214.63	3	1214.64	-0.0081	1	65.53	6.9e-05	R	EYTINIHKR	I	Acetyl (K)	0.000000010.0	24	32	10	8	2413
P49207	RL34_HUMAN 60S ribosomal protein L34 OS=Homo sapiens GN=RPL34 PE=1 SV=3	RPL34	36	62	13513	535.314	1068.61	2	1068.62	-0.0078	1	46.88	0.0025	R	IVYLYTKK	V	Acetyl (K)	0.00000010.0	30	37	7	6	1855
P61513	RL37A_HUMAN 60S ribosomal protein L37a OS=Homo sapiens GN=RPL37A PE=1 SV=2	RPL37A	13	268	10497	546.297	1090.58	2	1090.61	-0.0333	1	60.24	0.00017	K	VGIVGKYGTR	Y	Acetyl (K)	0.0000010000.0	8	17	10	5	1979
Q92901	RL3L_HUMAN 60S ribosomal protein L3-like OS=Homo sapiens GN=RPL3L PE=1 SV=3	RPL3L	373	213	46609	469.903	1406.69	3	1406.69	-0.0085	1	90.87	1.8e-07	K	FIDTTSKFGHGR	F	Acetyl (K)	0.000000100000.0	367	378	12	11	2711
P36578	RL4_HUMAN 60S ribosomal protein L4 OS=Homo sapiens GN=RPL4 PE=1 SV=5	RPL4	234	409	47953	631.723	1892.15	3	1892.13	0.012	1	47.06	0.00085	R	NIPGITLLNVSKLNILK	L	Acetyl (K); Deamidated (NQ)	0.00000000200100000.0	223	239	37	30	6012
P46777	RL5_HUMAN 60S ribosomal protein L5 OS=Homo sapiens GN=RPL5 PE=1 SV=3	RPL5	5	531	34569	409.759	817.502	2	817.506	-0.0038	1	47.44	0.00084	M	GFVKVVK	N	Acetyl (K)	0.0001000.0	2	8	21	16	52
P46777	RL5_HUMAN 60S ribosomal protein L5 OS=Homo sapiens GN=RPL5 PE=1 SV=3	RPL5	19	484	34569	441.755	881.495	2	881.476	0.0196	1	41.37	0.0052	R	YQVKFR	R	Acetyl (K)	0.000100.0	16	21	19	14	172
P46777	RL5_HUMAN 60S ribosomal protein L5 OS=Homo sapiens GN=RPL5 PE=1 SV=3	RPL5	89	482	34569	806.427	2416.26	3	2416.25	0.0143	1	81.08	3.4e-06	K	YGVKVGLTNYAAAYCTGLLLAR	R	Acetyl (K); Deamidated (NQ)	0.0001000020000000000000.0	86	107	25	20	6776
P46777	RL5_HUMAN 60S ribosomal protein L5 OS=Homo sapiens GN=RPL5 PE=1 SV=3	RPL5	178	610	34569	512.939	1535.79	3	1535.81	-0.0111	1	86.54	5.8e-07	K	GAVDGGLSIPHSTKR	F	Acetyl (K)	0.000000000000010.0	165	179	32	22	4008
P46777	RL5_HUMAN 60S ribosomal protein L5 OS=Homo sapiens GN=RPL5 PE=1 SV=3	RPL5	241	574	34569	582.258	1743.75	3	1743.75	-0.0002	1	62.94	5.1e-05	K	NSVTPDMMEEMYKK	A	Acetyl (K)	0.00000000000010.0	229	242	30	20	5549
Q02878	RL6_HUMAN 60S ribosomal protein L6 OS=Homo sapiens GN=RPL6 PE=1 SV=3	RPL6	166	2509	32765	635.001	3169.97	5	3169.95	0.0124	4	52.45	3.6e-05	K	RVVFLKQLASGLLLVTGPLVLNRVPLRR	T	Acetyl (K); Deamidated (NQ)	0.0000012000000000000000000000.0	161	188	71	33	8509
Q02878	RL6_HUMAN 60S ribosomal protein L6 OS=Homo sapiens GN=RPL6 PE=1 SV=3	RPL6	166	2261	32765	798.49	2392.45	3	2392.45	0.0025	1	104.94	1.2e-09	R	VVFLKQLASGLLLVTGPLVLNR	V	Acetyl (K); Deamidated (NQ)	0.0000120000000000000000.0	162	183	75	30	5841
Q02878	RL6_HUMAN 60S ribosomal protein L6 OS=Homo sapiens GN=RPL6 PE=1 SV=3	RPL6	166	2261	32765	754.472	3013.86	4	3013.85	0.0076	3	48.88	0.00011	R	VVFLKQLASGLLLVTGPLVLNRVPLRR	T	Acetyl (K); Deamidated (NQ)	0.000012000000000000000000000.0	162	188	75	30	6932
Q02878	RL6_HUMAN 60S ribosomal protein L6 OS=Homo sapiens GN=RPL6 PE=1 SV=3	RPL6	166	2576	32765	800.764	3199.03	4	3198.97	0.0556	4	25.91	0.0074	R	GKRVVFLKQLASGLLLVTGPLVLNRVPLR	R	Acetyl (K); Deamidated (NQ)	0.00000001200000000000000000000.0	159	187	91	31	11162
Q02878	RL6_HUMAN 60S ribosomal protein L6 OS=Homo sapiens GN=RPL6 PE=1 SV=3	RPL6	166	1705	32765	754.481	3013.9	4	3013.85	0.0421	3	50.88	0.0003	R	VVFLKQLASGLLLVTGPLVLNRVPLRR	T	Acetyl (K); Deamidated (NQ)	0.000012000000000000000000000.0	162	188	68	33	4256
Q02878	RL6_HUMAN 60S ribosomal protein L6 OS=Homo sapiens GN=RPL6 PE=1 SV=3	RPL6	192	2153	32765	468.26	1401.76	3	1401.76	-0.0049	1	55.27	0.00079	R	THQKFVIATSTK	I	Acetyl (K)	0.000100000000.0	189	200	76	35	3560
Q02878	RL6_HUMAN 60S ribosomal protein L6 OS=Homo sapiens GN=RPL6 PE=1 SV=3	RPL6	210	2509	32765	458.918	1373.73	3	1373.73	-0.0009	1	47.33	0.0049	K	IPKHLTDAYFK	K	Acetyl (K)	0.00100000000.0	208	218	71	33	642
Q02878	RL6_HUMAN 60S ribosomal protein L6 OS=Homo sapiens GN=RPL6 PE=1 SV=3	RPL6	218	2735	32765	582.804	1163.59	2	1163.6	-0.0049	1	50.39	0.0017	K	HLTDAYFKK	K	Acetyl (K)	0.000000010.0	211	219	94	39	2194
P18124	RL7_HUMAN 60S ribosomal protein L7 OS=Homo sapiens GN=RPL7 PE=1 SV=1	RPL7	53	409	29264	453.766	905.518	2	905.522	-0.0042	1	39.78	0.0085	K	LIYEKAK	H	Acetyl (K)	0.0000100.0	49	55	34	30	601
P18124	RL7_HUMAN 60S ribosomal protein L7 OS=Homo sapiens GN=RPL7 PE=1 SV=1	RPL7	156	346	29264	582.323	1162.63	2	1162.63	-0.0022	1	58.11	0.00025	K	SVNELIYKR	G	Acetyl (K)	0.000000010.0	149	157	37	27	2396
P18124	RL7_HUMAN 60S ribosomal protein L7 OS=Homo sapiens GN=RPL7 PE=1 SV=1	RPL7	161, 164, 165	409	29264	586.576	2342.27	4	2342.3	-0.0219	4	51.22	0.0027	R	GYGKINKKRIALTDNALIAR	S	3 Acetyl (K); 2 Deamidated (NQ)	0.00010211000000200000.0	158	177	34	30	2245
P62424	RL7A_HUMAN 60S ribosomal protein L7a OS=Homo sapiens GN=RPL7A PE=1 SV=2	RPL7A	48	579	30148	708.372	1414.73	2	1414.72	0.0092	1	80.19	2.6e-06	K	NFGIGQDIQPKR	D	Acetyl (K); Deamidated (NQ)	0.000000002010.0	38	49	25	19	3799
P62424	RL7A_HUMAN 60S ribosomal protein L7a OS=Homo sapiens GN=RPL7A PE=1 SV=2	RPL7A	150	655	30148	505.948	1514.82	3	1514.83	-0.0071	1	49.36	0.003	R	AGVNTVTTLVENKK	A	Acetyl (K)	0.00000000000010.0	138	151	26	17	3405
P62424	RL7A_HUMAN 60S ribosomal protein L7a OS=Homo sapiens GN=RPL7A PE=1 SV=2	RPL7A	37, 48	604	30148	460.752	1838.98	4	1838.96	0.0153	2	46.5	0.0067	K	RPKNFGIGQDIQPKR	D	2 Acetyl (K); 2 Deamidated (NQ)	0.001200000002010.0	35	49	22	18	5978
P62424	RL7A_HUMAN 60S ribosomal protein L7a OS=Homo sapiens GN=RPL7A PE=1 SV=2	RPL7A	37, 48	725	30148	614.005	1838.99	3	1838.96	0.0284	2	63.06	0.00014	K	RPKNFGIGQDIQPKR	D	2 Acetyl (K); 2 Deamidated (NQ)	0.001200000002010.0	35	49	23	17	4945
P62917	RL8_HUMAN 60S ribosomal protein L8 OS=Homo sapiens GN=RPL8 PE=1 SV=2	RPL8	92	622	28235	674.859	2695.41	4	2695.38	0.0261	3	54.5	0.0017	K	KRTELFIAAEGIHTGQFVYCGKK	A	Acetyl (K); Deamidated (NQ)	0.00000000000000020000010.0	71	93	44	10	8883
P62917	RL8_HUMAN 60S ribosomal protein L8 OS=Homo sapiens GN=RPL8 PE=1 SV=2	RPL8	92	599	28235	642.831	2567.3	4	2567.28	0.0111	2	49.79	0.0053	K	RTELFIAAEGIHTGQFVYCGKK	A	Acetyl (K); Deamidated (NQ)	0.0000000000000020000010.0	72	93	46	12	9839
P62917	RL8_HUMAN 60S ribosomal protein L8 OS=Homo sapiens GN=RPL8 PE=1 SV=2	RPL8	144	622	28235	620.315	1857.92	3	1857.92	0.0017	1	74.21	1.3e-05	R	ASGNYATVISHNPETKK	T	Acetyl (K)	0.00000000000000010.0	129	145	44	10	6050
P62917	RL8_HUMAN 60S ribosomal protein L8 OS=Homo sapiens GN=RPL8 PE=1 SV=2	RPL8	145	454	28235	620.316	1857.93	3	1857.92	0.0049	1	78.55	4.9e-06	R	ASGNYATVISHNPETKK	T	Acetyl (K)	0.00000000000000001.0	129	145	19	10	5221
P46783	RS10_HUMAN 40S ribosomal protein S10 OS=Homo sapiens GN=RPS10 PE=1 SV=1	RPS10	38	378	18886	472	1883.97	4	1883.96	0.013	1	46.31	0.0084	K	HPELADKNVPNLHVMK	A	Acetyl (K); Deamidated (NQ)	0.0000001200000000.0	32	47	18	10	5972
Q9NQ39	RS10L_HUMAN Putative 40S ribosomal protein S10-like OS=Homo sapiens GN=RPS10P5 PE=5 SV=1	RPS10P5	38	138	20279	472	1883.97	4	1883.96	0.013	1	46.31	0.0084	K	HPELADKNVPNLHVMK	A	Acetyl (K); Deamidated (NQ)	0.0000001200000000.0	32	47	7	7	5972
P62280	RS11_HUMAN 40S ribosomal protein S11 OS=Homo sapiens GN=RPS11 PE=1 SV=3	RPS11	59	196	18590	654.834	1307.65	2	1307.66	-0.0066	1	58.84	0.00025	K	EAIEGTYIDKK	C	Acetyl (K)	0.00000000001.0	49	59	20	14	3011
P62280	RS11_HUMAN 40S ribosomal protein S11 OS=Homo sapiens GN=RPS11 PE=1 SV=3	RPS11	107	146	18590	414.699	1654.76	4	1654.77	-0.006	1	51.2	0.0019	R	HKNMSVHLSPCFR	D	Acetyl (K); Deamidated (NQ)	0.0120000000000.0	106	118	12	9	103
P62277	RS13_HUMAN 40S ribosomal protein S13 OS=Homo sapiens GN=RPS13 PE=1 SV=2	RPS13	93	210	17212	622.015	1863.02	3	1863.01	0.0102	1	102.53	1.3e-08	K	GLAPDLPEDLYHLIKK	A	Acetyl (K)	0.0000000000000010.0	79	94	10	10	5921
P62841	RS15_HUMAN 40S ribosomal protein S15 OS=Homo sapiens GN=RPS15 PE=1 SV=2	RPS15	108	1124	17029	646.54	3227.66	5	3227.61	0.0546	0	50.82	0.0047	K	TFNQVEIKPEMIGHYLGEFSITYKPVK	H	Acetyl (K); 2 Deamidated (NQ); Oxidation (M)	0.002200010040000000000000000.0	101	127	39	5	9794
P0CW22	RS17L_HUMAN 40S ribosomal protein S17-like OS=Homo sapiens GN=RPS17L PE=1 SV=1	RPS17L	59	195	15597	444.248	1329.72	3	1329.72	-0.0014	1	57.5	0.0014	K	IAGYVTHLMKR	I	Acetyl (K)	0.00000000010.0	50	60	5	2	188
P39019	RS19_HUMAN 40S ribosomal protein S19 OS=Homo sapiens GN=RPS19 PE=1 SV=2	RPS19	23	59	16051	452.284	902.554	2	902.559	-0.0051	1	58.79	7.9e-05	R	ALAAFLKK	S	Acetyl (K)	0.00000010.0	17	24	4	4	460
P39019	RS19_HUMAN 40S ribosomal protein S19 OS=Homo sapiens GN=RPS19 PE=1 SV=2	RPS19	24	59	16051	452.284	902.553	2	902.559	-0.0062	1	58.89	7.9e-05	R	ALAAFLKK	S	Acetyl (K)	0.00000001.0	17	24	6	4	506
P15880	RS2_HUMAN 40S ribosomal protein S2 OS=Homo sapiens GN=RPS2 PE=1 SV=2	RPS2	125	1151	31590	679.03	2034.07	3	2034.06	0.0113	1	54.83	0.0012	R	FKAFVAIGDYNGHVGLGVK	C	Acetyl (K); Deamidated (NQ)	0.0100000000200000000.0	124	142	41	7	6689
P62266	RS23_HUMAN 40S ribosomal protein S23 OS=Homo sapiens GN=RPS23 PE=1 SV=3	RPS23	124	198	15969	612.379	1834.11	3	1834.1	0.0182	2	48.64	0.00058	R	FKVVKVANVSLLALYK	G	Acetyl (K); Deamidated (NQ)	0.0000100200000000.0	120	135	11	8	4434
P62266	RS23_HUMAN 40S ribosomal protein S23 OS=Homo sapiens GN=RPS23 PE=1 SV=3	RPS23	124	214	15969	520.654	1558.94	3	1558.93	0.0081	1	50.98	0.0005	K	VVKVANVSLLALYK	G	Acetyl (K); Deamidated (NQ)	0.00100200000000.0	122	135	9	7	3551
P62266	RS23_HUMAN 40S ribosomal protein S23 OS=Homo sapiens GN=RPS23 PE=1 SV=3	RPS23	124	341	15969	780.475	1558.94	2	1558.93	0.0021	1	60.19	6.9e-05	K	VVKVANVSLLALYK	G	Acetyl (K); Deamidated (NQ)	0.00100200000000.0	122	135	12	8	4092
P62266	RS23_HUMAN 40S ribosomal protein S23 OS=Homo sapiens GN=RPS23 PE=1 SV=3	RPS23	124	237	15969	612.376	1834.11	3	1834.1	0.0093	2	61.4	3.8e-05	R	FKVVKVANVSLLALYK	G	Acetyl (K); Deamidated (NQ)	0.0000100200000000.0	120	135	11	7	5835
P62266	RS23_HUMAN 40S ribosomal protein S23 OS=Homo sapiens GN=RPS23 PE=1 SV=3	RPS23	135	265	15969	709.42	1416.83	2	1416.83	-0.0078	1	97.63	2e-08	K	VANVSLLALYKGK	K	Acetyl (K)	0.0000000000100.0	125	137	10	7	2744
P62979	RS27A_HUMAN Ubiquitin-40S ribosomal protein S27a OS=Homo sapiens GN=RPS27A PE=1 SV=2	RPS27A	104	164	18296	520.314	1038.61	2	1038.61	0.0022	1	55.22	0.00021	K	LAVLKYYK	V	Acetyl (K)	0.00001000.0	100	107	9	6	1879
P62979	RS27A_HUMAN Ubiquitin-40S ribosomal protein S27a OS=Homo sapiens GN=RPS27A PE=1 SV=2	RPS27A	152	352	18296	592.918	1775.73	3	1775.73	0.0005	0	41.21	0.005	K	CCLTYCFNKPEDK	-	Acetyl (K)	0.0000000010000.0	144	156	8	5	4437
P62979	RS27A_HUMAN Ubiquitin-40S ribosomal protein S27a OS=Homo sapiens GN=RPS27A PE=1 SV=2	RPS27A	152	89	18296	888.873	1775.73	2	1775.73	0.0001	0	48.56	0.0033	K	CCLTYCFNKPEDK	-	Acetyl (K)	0.0000000010000.0	144	156	6	5	5013
P61247	RS3A_HUMAN 40S ribosomal protein S3a OS=Homo sapiens GN=RPS3A PE=1 SV=2	RPS3A	144	568	30154	571.303	1140.59	2	1140.6	-0.0094	1	41.97	0.0098	R	LFCVGFTKK	R	Acetyl (K)	0.000000010.0	137	145	47	20	2305
P62701	RS4X_HUMAN 40S ribosomal protein S4, X isoform OS=Homo sapiens GN=RPS4X PE=1 SV=2	RPS4X	230	700	29807	546.317	2181.24	4	2181.23	0.0076	1	91.32	1.4e-07	R	LSNIFVIGKGNKPWISLPR	G	Acetyl (K); Deamidated (NQ)	0.0000000010200000000.0	222	240	32	16	7379
P62701	RS4X_HUMAN 40S ribosomal protein S4, X isoform OS=Homo sapiens GN=RPS4X PE=1 SV=2	RPS4X	230	493	29807	728.087	2181.24	3	2181.23	0.0082	1	50.57	0.0016	R	LSNIFVIGKGNKPWISLPR	G	Acetyl (K); Deamidated (NQ)	0.0000000010200000000.0	222	240	21	10	6147
P62081	RS7_HUMAN 40S ribosomal protein S7 OS=Homo sapiens GN=RPS7 PE=1 SV=1	RPS7	70	312	22113	624.377	1870.11	3	1870.1	0.0129	1	41.17	0.0069	K	AIIIFVPVPQLKSFQK	I	Acetyl (K); Deamidated (NQ)	0.0000000000010020.0	59	74	18	12	5023
P62081	RS7_HUMAN 40S ribosomal protein S7 OS=Homo sapiens GN=RPS7 PE=1 SV=1	RPS7	70	331	22113	667.073	1998.2	3	1998.19	0.0045	2	53.03	0.00036	R	KAIIIFVPVPQLKSFQK	I	Acetyl (K); Deamidated (NQ)	0.00000000002010000.0	58	74	19	13	5683
P62081	RS7_HUMAN 40S ribosomal protein S7 OS=Homo sapiens GN=RPS7 PE=1 SV=1	RPS7	74	593	22113	667.074	1998.2	3	1998.19	0.0079	2	50	0.00066	R	KAIIIFVPVPQLKSFQK	I	Acetyl (K); Deamidated (NQ)	0.00000000000000021.0	58	74	32	20	6708
P62081	RS7_HUMAN 40S ribosomal protein S7 OS=Homo sapiens GN=RPS7 PE=1 SV=1	RPS7	74	308	22113	624.376	1870.11	3	1870.1	0.0099	1	42.54	0.0055	K	AIIIFVPVPQLKSFQK	I	Acetyl (K); Deamidated (NQ)	0.0000000000000021.0	59	74	13	9	2745
P62081	RS7_HUMAN 40S ribosomal protein S7 OS=Homo sapiens GN=RPS7 PE=1 SV=1	RPS7	74	319	22113	524.302	1046.59	2	1046.59	0.0018	1	47.69	0.0023	K	SFQKIQVR	L	Acetyl (K)	0.00010000.0	71	78	21	13	1913
P62081	RS7_HUMAN 40S ribosomal protein S7 OS=Homo sapiens GN=RPS7 PE=1 SV=1	RPS7	86	546	22113	520.297	1557.87	3	1557.88	-0.0093	2	51.79	0.0015	K	KFSGKHVVFIAQR	R	Acetyl (K)	0.1000000000000.0	86	98	24	16	3493
P62081	RS7_HUMAN 40S ribosomal protein S7 OS=Homo sapiens GN=RPS7 PE=1 SV=1	RPS7	178	505	22113	600.306	1198.6	2	1198.62	-0.026	1	53.71	0.0041	K	VETFSGVYKK	L	Acetyl (K)	0.0000000010.0	170	179	25	15	2320
P08865	RSSA_HUMAN 40S ribosomal protein SA OS=Homo sapiens GN=RPSA PE=1 SV=4	RPSA	52	814	32947	488.282	1461.82	3	1461.82	0.0057	2	48.05	0.0023	R	KSDGIYIINLKR	T	Acetyl (K); Deamidated (NQ)	0.000000002010.0	42	53	49	14	3894
P62861	RS30_HUMAN 40S ribosomal protein S30 OS=Homo sapiens GN=FAU PE=1 SV=1	FAU	51	97	6644	478.612	1432.81	3	1432.82	-0.0051	2	55.19	0.00045	R	RFVNVVPTFGKK	K	Acetyl (K)	0.000000000010.0	41	52	7	3	3078
P62861	RS30_HUMAN 40S ribosomal protein S30 OS=Homo sapiens GN=FAU PE=1 SV=1	FAU	51	75	6644	639.365	1276.72	2	1276.72	-0.0017	1	57.42	0.00025	R	FVNVVPTFGKK	K	Acetyl (K)	0.00000000010.0	42	52	5	3	1749
