# Supplementary material for: RPL24: a potential therapeutic target whose depletion or acetylation inhibits polysome assembly and cancer cell growth
Source: Oncotarget. 2014 Jun 12;5(13):5165–76. doi: 10.18632/oncotarget.2099 (PMC4148130; doi:10.18632/oncotarget.2099)
Supplement: Supplementary file 3 [file oncotarget-05-5165-s003.xlsx]

## Sheet: Protein Pilot MS ID
Table S2: Protein Pilot Mass Spectrometric Identification Details (of acetylation sites/acetylated peptides from ribosomal proteins)
(highlighted in red: acetylation sites that showed quantitative changes > 2 fold)
Score	Score	Protein		gene name	K-ac	Peptide	Peptide
Unused	Total	%Cov(95)	Protein Accessions		acetyl site	Beg Pos	End Pos	Protein Names	Contrib	Conf	Sequence	Modifications	Cleavages	dMass	Prec MW	Prec m/z	Theor MW	Theor m/z	Theor z
9.18	9.18	26.17	sp|P27635|RL10_HUMAN	RPL10	74	70	78	60S ribosomal protein L10 OS=Homo sapiens GN=RPL10 PE=1 SV=4	2	99	ICANKYMVK	Carbamidomethyl(C)@2; Acetyl(K)@5	missed K-Y@5	0.00187303	1167.58	584.797	1167.58	584.796	2
8.6	8.6	46.67	sp|P30050|RL12_HUMAN	RPL12	40	32	41	60S ribosomal protein L12 OS=Homo sapiens GN=RPL12 PE=1 SV=1	2	99	IGPLGLSPKK	Acetyl(K)@9	missed K-K@9	1.2316e-05	1050.64	526.329	1050.64	526.329	2
14.28	14.28	32.23	sp|P26373|RL13_HUMAN	RPL13	174	168	177	60S ribosomal protein L13 OS=Homo sapiens GN=RPL13 PE=1 SV=4	2	99	VITEEEKNFK	Acetyl(K)@7	missed K-N@7	-0.00119793	1277.65	639.832	1277.65	639.832	2
26.65	26.65	39.22	sp|P61313|RL15_HUMAN	RPL15	93	78	96	60S ribosomal protein L15 OS=Homo sapiens GN=RPL15 PE=1 SV=2	2	99	GATYGKPVHHGVNQLKFAR	Acetyl(K)@16	missed K-F@16	0.00177512	2121.12	531.288	2121.12	531.288	4
18.02	18.02	39.36	sp|Q07020|RL18_HUMAN	RPL18	49	39	50	60S ribosomal protein L18 OS=Homo sapiens GN=RPL18 PE=1 SV=2	0	99	TNSTFNQVVLKR	Acetyl(K)@11	missed K-R@11	0.00160484	1447.78	724.897	1447.78	724.896	2
21.62	21.62	36.36	sp|Q02543|RL18A_HUMAN	RPL18A	76	75	83	60S ribosomal protein L18a OS=Homo sapiens GN=RPL18A PE=1 SV=2	0	99	VKNFGIWLR	Acetyl(K)@2	missed K-N@2	-0.000458573	1173.67	587.84	1173.67	587.84	2
22.08	22.08	39.77	sp|Q02543|RL18A_HUMAN	RPL18A	149	139	157	60S ribosomal protein L18a OS=Homo sapiens GN=RPL18A PE=1 SV=2	2	99	RPAVKQFHDSKIKFPLPHR	Carbamyl(K)@5; Acetyl(K)@11	missed K-Q@5; missed K-I@11; missed K-F@13	0.00954072	2385.33	478.073	2385.32	478.071	5
20.68	20.68	39.77	sp|Q02543|RL18A_HUMAN	RPL18A	151	139	157	60S ribosomal protein L18a OS=Homo sapiens GN=RPL18A PE=1 SV=2	1.79588	99	RPAVKQFHDSKIKFPLPHR	Carbamyl(K)@5; Deamidated(Q)@6; Acetyl(K)@13	missed K-Q@5; missed K-I@11; missed K-F@13	0.0226221	2386.32	478.272	2386.3	478.268	5
8	8	19.39	sp|P84098|RL19_HUMAN	RPL19	126	118	128	60S ribosomal protein L19 OS=Homo sapiens GN=RPL19 PE=1 SV=1	2	99	HMYHSLYLKVK	Acetyl(K)@9	missed K-V@9	0.000727747	1459.77	487.596	1459.76	487.595	3
8	8	19.39	sp|P84098|RL19_HUMAN	RPL19	144	137	146	60S ribosomal protein L19 OS=Homo sapiens GN=RPL19 PE=1 SV=1	2	99	ILMEHIHKLK	Acetyl(K)@8	missed K-L@8	9.14019e-05	1302.75	435.257	1302.75	435.257	3
6.6	6.6	23.13	sp|P46778|RL21_HUMAN	RPL21	81	64	81	60S ribosomal protein L21 OS=Homo sapiens GN=RPL21 PE=1 SV=2	2	99	VYNVTQHAVGIVVNKQVK	Deamidated(N)@14; Acetyl(K)@18	missed K-Q@15	0.0119844	2038.13	680.385	2038.12	680.381	3
6.72	6.72	23.13	sp|P46778|RL21_HUMAN	RPL21	129	123	130	60S ribosomal protein L21 OS=Homo sapiens GN=RPL21 PE=1 SV=2	0.716699	95.55	GTWVQLKR	Acetyl(K)@7	missed K-R@7	-0.00493127	1028.57	515.293	1028.58	515.296	2
14.09	14.09	34.38	sp|P35268|RL22_HUMAN	RPL22	52	47	65	60S ribosomal protein L22 OS=Homo sapiens GN=RPL22 PE=1 SV=2	0	99	IKVNGKAGNLGGGVVTIER	Acetyl(K)@6; Deamidated(N)@9	missed K-V@2; missed K-A@6	0.0292595	1924.1	482.033	1924.07	482.026	4
18.83	18.83	39.06	sp|P35268|RL22_HUMAN	RPL22	80	70	81	60S ribosomal protein L22 OS=Homo sapiens GN=RPL22 PE=1 SV=2	0	99	ITVTSEVPFSKR	Acetyl(K)@11	missed K-R@11	-0.000888892	1404.76	703.388	1404.76	703.388	2
14.09	14.09	34.38	sp|P35268|RL22_HUMAN	RPL22	80	70	81	60S ribosomal protein L22 OS=Homo sapiens GN=RPL22 PE=1 SV=2	0	99	ITVTSEVPFSKR	Acetyl(K)@11	missed K-R@11	0.0046436	1404.77	469.263	1404.76	469.261	3
22.99	22.99	64.06	sp|P35268|RL22_HUMAN	RPL22	84	82	88	60S ribosomal protein L22 OS=Homo sapiens GN=RPL22 PE=1 SV=2	2	99	YLKYLTK	Acetyl(K)@3	missed K-Y@3	-0.00260874	969.551	485.783	969.554	485.784	2
16.1	16.1	35.03	sp|P83731|RL24_HUMAN	RPL24	2	1	12	60S ribosomal protein L24 OS=Homo sapiens GN=RPL24 PE=1 SV=1	0	99	MKVELCSFSGYK	Oxidation(M)@1; Acetyl(K)@2; Carbamidomethyl(C)@6	missed K-V@2	0.042332	1505.73	502.918	1505.69	502.904	3
15.92	15.92	35.03	sp|P83731|RL24_HUMAN	RPL24	27	24	35	60S ribosomal protein L24 OS=Homo sapiens GN=RPL24 PE=1 SV=1	2	99	TDGKVFQFLNAK	Acetyl(K)@4	missed K-V@4	-0.00181671	1408.73	705.374	1408.74	705.375	2
14.46	14.46	37.58	sp|P83731|RL24_HUMAN	RPL24	43	36	44	60S ribosomal protein L24 OS=Homo sapiens GN=RPL24 PE=1 SV=1	2	99	CESAFLSKR	Carbamidomethyl(C)@1; Acetyl(K)@8	missed K-R@8	0.0033048	1138.55	570.281	1138.54	570.279	2
16.1	16.1	35.03	sp|P83731|RL24_HUMAN	RPL24	93	81	94	60S ribosomal protein L24 OS=Homo sapiens GN=RPL24 PE=1 SV=1	2	99	AITGASLADIMAKR	Acetyl(K)@13	missed K-R@13	-0.0108828	1458.78	730.395	1458.79	730.401	2
9.7	9.7	20.69	sp|Q9UNX3|RL26L_HUMAN; sp|P61254|RL26_HUMAN	RPL26L1	103	90	108	60S ribosomal protein L26-like 1 OS=Homo sapiens GN=RPL26L1 PE=1 SV=1; 60S ribosomal protein L26 OS=Homo sapiens GN=RPL26 PE=1 SV=1	2	99	ANGTTVHVGIHPSKVVITR	Acetyl(K)@14	missed K-V@14	-0.00481747	2027.12	507.788	2027.13	507.789	4
12.26	12.26	42.65	sp|P61353|RL27_HUMAN	RPL27	107	94	108	60S ribosomal protein L27 OS=Homo sapiens GN=RPL27 PE=1 SV=2	2	99	TVVNKDVFRDPALKR	Acetyl(K)@14	missed K-D@5; missed R-D@9; missed K-R@14	0.0345136	1799.04	450.767	1799.01	450.759	4
7.01	7.01	30.15	sp|P61353|RL27_HUMAN	RPL27	107	99	108	60S ribosomal protein L27 OS=Homo sapiens GN=RPL27 PE=1 SV=2	1.14267	98.47	DVFRDPALKR	Acetyl(K)@9	missed R-D@4; missed K-R@9	-0.00266565	1257.68	420.234	1257.68	420.235	3
12.26	12.26	42.65	sp|P61353|RL27_HUMAN	RPL27	128	127	133	60S ribosomal protein L27 OS=Homo sapiens GN=RPL27 PE=1 SV=2	0.206908	96.6	NKWFFQK	Acetyl(K)@2	missed K-W@2	0.0407144	1038.57	520.292	1038.53	520.272	2
8.06	8.06	31.76	sp|P46776|RL27A_HUMAN	RPL27A	47	43	55	60S ribosomal protein L27a OS=Homo sapiens GN=RPL27A PE=1 SV=2	2	99	INFDKYHPGYFGK	Acetyl(K)@5	missed K-Y@5	0.00207473	1626.79	543.269	1626.78	543.268	3
14.61	14.61	28.47	sp|P46779|RL28_HUMAN	RPL28	19	12	20	60S ribosomal protein L28 OS=Homo sapiens GN=RPL28 PE=1 SV=3	2	99	NCSSFLIKR	Carbamidomethyl(C)@2; Acetyl(K)@8	missed K-R@8	2.27368e-05	1165.59	583.803	1165.59	583.803	2
12.56	12.56	33.58	sp|P46779|RL28_HUMAN	RPL28	65	59	66	60S ribosomal protein L28 OS=Homo sapiens GN=RPL28 PE=1 SV=3	0	99	GVVVVIKR	Acetyl(K)@7	missed K-R@7	-0.000253907	910.596	456.305	910.596	456.305	2
41.27	41.27	38.71	sp|P39023|RL3_HUMAN	RPL3	294	287	297	60S ribosomal protein L3 OS=Homo sapiens GN=RPL3 PE=1 SV=2	2	99	IGQGYLIKDGK	Acetyl(K)@8	missed K-D@8	0.00344241	1232.68	617.347	1232.68	617.346	2
39.23	39.23	39.7	sp|P39023|RL3_HUMAN	RPL3	297	287	297	60S ribosomal protein L3 OS=Homo sapiens GN=RPL3 PE=1 SV=2	2	99	IGQGYLIKDGK	Acetyl(K)@11	missed K-D@8	0.00206073	1232.68	617.347	1232.68	617.346	2
44.1	44.1	44.91	sp|P39023|RL3_HUMAN	RPL3	366	363	373	60S ribosomal protein L3 OS=Homo sapiens GN=RPL3 PE=1 SV=2	2	99	IDLKFIDTTSK	Acetyl(K)@4	missed K-F@4	-0.00168136	1321.71	661.863	1321.71	661.864	2
44.23	44.23	46.65	sp|P39023|RL3_HUMAN	RPL3	373	367	378	60S ribosomal protein L3 OS=Homo sapiens GN=RPL3 PE=1 SV=2	2	99	FIDTTSKFGHGR	Acetyl(K)@7	missed K-F@7	0.000754647	1406.69	469.906	1406.69	469.905	3
4.1	4.1	13.68	sp|P49207|RL34_HUMAN	RPL34	36	30	37	60S ribosomal protein L34 OS=Homo sapiens GN=RPL34 PE=1 SV=3	2	99	IVYLYTKK	Acetyl(K)@7	missed K-K@7	-0.00210457	1068.62	535.317	1068.62	535.318	2
5.24	5.24	13.68	sp|P49207|RL34_HUMAN	RPL34	37	30	37	60S ribosomal protein L34 OS=Homo sapiens GN=RPL34 PE=1 SV=3	0	99	IVYLYTKK	Acetyl(K)@8	missed K-K@7	-0.0013293	1068.62	535.318	1068.62	535.318	2
4.6	4.6	29.09	sp|P18077|RL35A_HUMAN	RPL35A	45	37	46	60S ribosomal protein L35a OS=Homo sapiens GN=RPL35A PE=1 SV=2	0	99	DETEFYLGKR	Acetyl(K)@9	missed K-R@9	0.00304788	1298.62	650.316	1298.61	650.314	2
13.96	14	71.74	sp|P61513|RL37A_HUMAN	RPL37A	13	8	17	60S ribosomal protein L37a OS=Homo sapiens GN=RPL37A PE=1 SV=2	2	99	VGIVGKYGTR	Acetyl(K)@6	missed K-Y@6	-0.0212679	1090.59	546.303	1090.61	546.314	2
41.16	41.16	50.35	sp|P36578|RL4_HUMAN	RPL4	173	166	173	60S ribosomal protein L4 OS=Homo sapiens GN=RPL4 PE=1 SV=5	0.17134	99	EAVLLLKK	Acetyl(K)@8	missed K-K@7	-0.0366474	954.575	478.295	954.611	478.313	2
40.79	40.79	48.48	sp|P46777|RL5_HUMAN	RPL5	5	2	8	60S ribosomal protein L5 OS=Homo sapiens GN=RPL5 PE=1 SV=3	2	99	GFVKVVK	Acetyl(K)@4	cleaved M-G@N-term; missed K-V@4	5.93264e-05	817.506	409.76	817.506	409.76	2
20.04	20.04	31.99	sp|P46777|RL5_HUMAN	RPL5	164	159	179	60S ribosomal protein L5 OS=Homo sapiens GN=RPL5 PE=1 SV=3	2	99	VFGALKGAVDGGLSIPHSTKR	Acetyl(K)@6; Carbamyl(K)@20	missed K-G@6; missed K-R@20	-0.0233805	2194.16	732.395	2194.19	732.403	3
17.78	17.78	29.97	sp|P46777|RL5_HUMAN	RPL5	178	165	179	60S ribosomal protein L5 OS=Homo sapiens GN=RPL5 PE=1 SV=3	2	99	GAVDGGLSIPHSTKR	Acetyl(K)@14	missed K-R@14	-0.000744732	1535.8	512.942	1535.81	512.943	3
40.79	40.79	48.48	sp|P46777|RL5_HUMAN	RPL5	241	229	242	60S ribosomal protein L5 OS=Homo sapiens GN=RPL5 PE=1 SV=3	2	99	NSVTPDMMEEMYKK	Acetyl(K)@13	missed K-K@13	-0.00178478	1743.75	582.257	1743.75	582.258	3
31.05	31.05	44.44	sp|P46777|RL5_HUMAN	RPL5	242	229	242	60S ribosomal protein L5 OS=Homo sapiens GN=RPL5 PE=1 SV=3	0	99	NSVTPDMMEEMYKK	Acetyl(K)@14	missed K-K@13	0.00195113	1743.75	582.259	1743.75	582.258	3
83.06	83.06	43.06	sp|Q02878|RL6_HUMAN	RPL6	166	162	188	60S ribosomal protein L6 OS=Homo sapiens GN=RPL6 PE=1 SV=3	0	99	VVFLKQLASGLLLVTGPLVLNRVPLRR	Acetyl(K)@5; Deamidated(Q)@6	missed K-Q@5; missed R-V@22; missed R-R@26	0.0159067	3013.87	754.475	3013.85	754.471	4
83.35	83.35	43.06	sp|Q02878|RL6_HUMAN	RPL6	192	189	200	60S ribosomal protein L6 OS=Homo sapiens GN=RPL6 PE=1 SV=3	2	99	THQKFVIATSTK	Acetyl(K)@4	missed K-F@4	0.00205244	1401.76	468.262	1401.76	468.261	3
83.06	83.06	43.06	sp|Q02878|RL6_HUMAN	RPL6	218	211	219	60S ribosomal protein L6 OS=Homo sapiens GN=RPL6 PE=1 SV=3	2	99	HLTDAYFKK	Acetyl(K)@8	missed K-K@8	-0.00108658	1163.6	582.806	1163.6	582.806	2
48.8	48.8	49.6	sp|P18124|RL7_HUMAN	RPL7	156	149	157	60S ribosomal protein L7 OS=Homo sapiens GN=RPL7 PE=1 SV=1	2	99	SVNELIYKR	Acetyl(K)@8	missed K-R@8	-0.00559223	1162.63	582.322	1162.63	582.325	2
29.19	29.19	32.71	sp|P62424|RL7A_HUMAN	RPL7A	97	90	101	60S ribosomal protein L7a OS=Homo sapiens GN=RPL7A PE=1 SV=2	2	99	QTATQLLKLAHK	Acetyl(K)@8	missed K-L@8	0.000834614	1392.81	465.277	1392.81	465.277	3
30.97	30.97	36.84	sp|P62424|RL7A_HUMAN	RPL7A	150	138	151	60S ribosomal protein L7a OS=Homo sapiens GN=RPL7A PE=1 SV=2	0	99	AGVNTVTTLVENKK	Acetyl(K)@13	missed K-K@13	-0.000313223	1514.83	505.951	1514.83	505.951	3
22.59	22.59	35.41	sp|P62917|RL8_HUMAN	RPL8	144	129	145	60S ribosomal protein L8 OS=Homo sapiens GN=RPL8 PE=1 SV=2	2	99	ASGNYATVISHNPETKK	Acetyl(K)@16	missed K-K@16	-0.00243279	1857.92	620.314	1857.92	620.315	3
13.67	13.67	34.81	sp|P62280|RS11_HUMAN	RPS11	58	49	59	40S ribosomal protein S11 OS=Homo sapiens GN=RPS11 PE=1 SV=3	2	99	EAIEGTYIDKK	Acetyl(K)@10	missed K-K@10	-0.0012839	1307.66	654.837	1307.66	654.838	2
8.78	8.78	25.83	sp|P62277|RS13_HUMAN	RPS13	94	79	94	40S ribosomal protein S13 OS=Homo sapiens GN=RPS13 PE=1 SV=2	2	99	GLAPDLPEDLYHLIKK	Acetyl(K)@16	missed K-K@15	0.00197203	1863.02	622.013	1863.01	622.012	3
4.54	4.54	40.69	sp|P62841|RS15_HUMAN	RPS15	108	101	127	40S ribosomal protein S15 OS=Homo sapiens GN=RPS15 PE=1 SV=2	0	99	TFNQVEIKPEMIGHYLGEFSITYKPVK	Acetyl(K)@8; Oxidation(M)@11		0.0199019	3225.66	646.14	3225.64	646.136	5
4	4	24.44	sp|P0CW22|RS17L_HUMAN; sp|P08708|RS17_HUMAN	RPS17L	59	50	60	40S ribosomal protein S17-like OS=Homo sapiens GN=RPS17L PE=3 SV=1; 40S ribosomal protein S17 OS=Homo sapiens GN=RPS17 PE=1 SV=2	2	99	IAGYVTHLMKR	Acetyl(K)@10	missed K-R@10	0.00150331	1329.72	444.249	1329.72	444.248	3
2	2	5.517	sp|P39019|RS19_HUMAN	RPS19	24	17	24	40S ribosomal protein S19 OS=Homo sapiens GN=RPS19 PE=1 SV=2	2	99	ALAAFLKK	Acetyl(K)@8	missed K-K@7	-0.00141257	902.557	452.286	902.559	452.287	2
19.57	19.57	46.85	sp|P62266|RS23_HUMAN	RPS23	37	30	48	40S ribosomal protein S23 OS=Homo sapiens GN=RPS23 PE=1 SV=3	2	99	AHLGTALKANPFGGASHAK	Acetyl(K)@8	missed K-A@8	-0.0102224	1888.98	473.252	1888.99	473.255	4
19.57	19.57	46.85	sp|P62266|RS23_HUMAN	RPS23	121	119	124	40S ribosomal protein S23 OS=Homo sapiens GN=RPS23 PE=1 SV=3	1.79588	99	RFKVVK	Acetyl(K)@3	cleaved V-R@N-term; missed R-F@1; missed K-V@3	-0.00930703	817.508	409.761	817.517	409.766	2
16.61	16.61	32.87	sp|P62266|RS23_HUMAN	RPS23	137	125	137	40S ribosomal protein S23 OS=Homo sapiens GN=RPS23 PE=1 SV=3	2	99	VANVSLLALYKGK	Acetyl(K)@13	missed K-G@11	-0.000785875	1416.83	709.424	1416.83	709.424	2
10	10	48.72	sp|P62979|RS27A_HUMAN	RPS27A	104	100	107	Ubiquitin-40S ribosomal protein S27a OS=Homo sapiens GN=RPS27A PE=1 SV=2	2	99	LAVLKYYK	Acetyl(K)@5	missed K-Y@5	-0.0058334	1038.61	520.31	1038.61	520.313	2
4.21	4.21	20.51	sp|P62979|RS27A_HUMAN	RPS27A	152	144	156	Ubiquitin-40S ribosomal protein S27a OS=Homo sapiens GN=RPS27A PE=1 SV=2	0	99	CCLTYCFNKPEDK	Carbamidomethyl(C)@1; Carbamidomethyl(C)@2; Carbamidomethyl(C)@6; Acetyl(K)@9		0.00250507	1775.73	592.919	1775.73	592.918	3
4.21	4.21	20.51	sp|P62979|RS27A_HUMAN	RPS27A	152	144	156	Ubiquitin-40S ribosomal protein S27a OS=Homo sapiens GN=RPS27A PE=1 SV=2	0	99	CCLTYCFNKPEDK	Carbamidomethyl(C)@1; Carbamidomethyl(C)@2; Carbamidomethyl(C)@6; Acetyl(K)@9		-0.000648937	1775.73	888.873	1775.73	888.873	2
16.29	16.29	23.86	sp|P61247|RS3A_HUMAN	RPS3A	116	116	128	40S ribosomal protein S3a OS=Homo sapiens GN=RPS3A PE=1 SV=2	0	99	KWQTMIEAHVDVK	Acetyl(K)@1; Quinone(W)@2	missed K-W@1	0.0375085	1655.83	552.952	1655.8	552.94	3
19.69	19.69	26.89	sp|P61247|RS3A_HUMAN	RPS3A	145	137	145	40S ribosomal protein S3a OS=Homo sapiens GN=RPS3A PE=1 SV=2	0	99	LFCVGFTKK	Carbamidomethyl(C)@3; Acetyl(K)@9	missed K-K@8	-0.0033244	1140.6	571.306	1140.6	571.307	2
30.48	30.48	54.37	sp|P62701|RS4X_HUMAN	RPS4X	37	17	37	40S ribosomal protein S4, X isoform OS=Homo sapiens GN=RPS4X PE=1 SV=2	0	99	HWMLDKLTGVFAPRPSTGPHK	Oxidation(P)@19; Acetyl(K)@21	missed K-L@6	0.00315421	2432.25	487.456	2432.24	487.456	5
37.54	37.54	58.17	sp|P62701|RS4X_HUMAN	RPS4X	230	222	240	40S ribosomal protein S4, X isoform OS=Homo sapiens GN=RPS4X PE=1 SV=2	2	99	LSNIFVIGKGNKPWISLPR	Acetyl(K)@9; Deamidated(N)@11	missed K-G@9	0.0144274	2181.25	728.089	2181.23	728.084	3
39.69	39.69	70.62	sp|P62081|RS7_HUMAN	RPS7	70	59	74	40S ribosomal protein S7 OS=Homo sapiens GN=RPS7 PE=1 SV=1	2	99	AIIIFVPVPQLKSFQK	Deamidated(Q)@10; Acetyl(K)@12	missed K-S@12	0.00507254	1870.1	936.058	1870.1	936.056	2
26.76	26.76	64.43	sp|P62081|RS7_HUMAN	RPS7	70	58	74	40S ribosomal protein S7 OS=Homo sapiens GN=RPS7 PE=1 SV=1	2	99	KAIIIFVPVPQLKSFQK	Acetyl(K)@13; Deamidated(Q)@16	missed K-A@1; missed K-S@13	0.0211826	1998.21	667.078	1998.19	667.071	3
26.76	26.76	64.43	sp|P62081|RS7_HUMAN	RPS7	74	71	78	40S ribosomal protein S7 OS=Homo sapiens GN=RPS7 PE=1 SV=1	2	99	SFQKIQVR	Acetyl(K)@4	missed K-I@4	0.00275597	1046.59	524.302	1046.59	524.301	2
41.43	41.43	58.98	sp|P08865|RSSA_HUMAN	RPSA	52	43	53	40S ribosomal protein SA OS=Homo sapiens GN=RPSA PE=1 SV=4	0	99	SDGIYIINLKR	Acetyl(K)@10	missed K-R@10	-0.0232786	1332.72	667.366	1332.74	667.377	2
35.94	35.94	57.97	sp|P08865|RSSA_HUMAN	RPSA	52	42	53	40S ribosomal protein SA OS=Homo sapiens GN=RPSA PE=1 SV=4	0	99	KSDGIYIINLKR	Acetyl(K)@11	missed K-S@1; missed K-R@11	-0.00439537	1460.83	487.951	1460.84	487.952	3
6	6	20.34	sp|P62861|RS30_HUMAN	FAU	51	42	52	40S ribosomal protein S30 OS=Homo sapiens GN=FAU PE=1 SV=1	0	99	FVNVVPTFGKK	Acetyl(K)@10	missed K-K@10	0.00100635	1276.72	426.58	1276.72	426.58	3
6	6	20.34	sp|P62861|RS30_HUMAN	FAU	51	41	52	40S ribosomal protein S30 OS=Homo sapiens GN=FAU PE=1 SV=1	2	99	RFVNVVPTFGKK	Acetyl(K)@11	missed R-F@1; missed K-K@11	0.00195142	1432.82	478.614	1432.82	478.614	3
